# Supplementary material for: Development of risk prediction models for depression combining genetic and early life risk factors
Source: Front Neurosci. 2023 Jul 18;17:1143496. doi: 10.3389/fnins.2023.1143496 (PMC10390723; doi:10.3389/fnins.2023.1143496)
Supplement: Supplementary file 2 [file Data_Sheet_2.CSV]

Table S1. Logistic regression coefficients including interaction effects in the model selection dataset.
Outcome	Model	Effect�	Beta	SE	p-value	Beta (including G-covariate and E-covariate terms)	SE (including G-covariate and E-covariate terms)	p-value (including G-covariate and E-covariate terms)
Broad depression	Part of a multiple birth	PRS	1.823194822	0.057012557	2.15E-224	5.51221903	3.50859236	0.116168056
Broad depression	Part of a multiple birth	Part of a multiple birth	-0.045519756	0.154080602	0.767666788	-0.594086402	2.495027454	0.811797204
Broad depression	Part of a multiple birth	PRS x Part of a multiple birth	0.140006029	0.368969603	0.704352696	0.183303617	0.373480542	0.623569109
Broad depression	Birthweight	PRS	2.089699932	0.957286523	0.02904016	11.35232206	5.095193797	0.025877501
Broad depression	Birthweight	Birthweight	-0.252633625	0.240172185	0.292852112	-3.32301027	4.959102532	0.502804885
Broad depression	Birthweight	Birthweight^2	0.03786171	0.036268335	0.296516417	0.264146635	0.751443522	0.725199061
Broad depression	Birthweight	PRS x Birthweight	-0.105315229	0.578491645	0.855542368	-0.269728508	0.599635662	0.652839761
Broad depression	Birthweight	PRS x Birthweight^2	0.005147632	0.087348535	0.953006199	0.038217286	0.090866375	0.674056125
Broad depression	Maternal smoking	PRS	1.717155167	0.074163108	1.33E-118	6.282721449	3.793406427	0.097676962
Broad depression	Maternal smoking	Maternal smoking	0.096307409	0.053101335	0.069731126	2.166516071	0.874616711	0.013245351
Broad depression	Maternal smoking	PRS x Maternal smoking	0.22583432	0.127628031	0.07681502	0.246866124	0.129938714	0.057450729
Broad depression	Frequent domestic violence	PRS	1.758304702	0.107933632	1.15E-59	-1.322739379	5.892975703	0.822399117
Broad depression	Frequent domestic violence	Frequent domestic violence	0.735997085	0.130732897	1.80E-08	5.753208014	1.893293647	0.002375778
Broad depression	Frequent domestic violence	PRS x Frequent domestic violence	-0.171066557	0.310978596	0.582256893	-0.17874557	0.318916832	0.575154079
Broad depression	Domestic violence	PRS	1.692492461	0.11791582	1.01E-46	-0.305029939	5.884886383	0.958661947
Broad depression	Domestic violence	Domestic violence	0.416591868	0.095337605	1.24E-05	2.421418426	1.419210721	0.087975951
Broad depression	Domestic violence	PRS x Domestic violence	0.173961968	0.229142622	0.447741047	0.150338301	0.23337501	0.519450975
Broad depression	Access to medical care	PRS	1.786031196	0.583359456	0.002201349	0.060148513	5.837118598	0.991778354
Broad depression	Access to medical care	Access to medical care	-0.378521319	0.247530552	0.126217274	-4.504870435	3.773338586	0.232529374
Broad depression	Access to medical care	PRS x Access to medical care	0.041395853	0.592187903	0.944270674	0.008694169	0.615862632	0.988736591
Broad depression	Breastfeeding	PRS	1.78682046	0.116567725	4.92E-53	7.346392319	4.206983796	0.080769714
Broad depression	Breastfeeding	Breastfeeding	-0.080279502	0.057825696	0.165045249	-0.89538598	1.014469749	0.377444448
Broad depression	Breastfeeding	PRS x Breastfeeding	-0.04033848	0.139315483	0.772162269	-0.006489324	0.144712827	0.964232637
Probable MDD	Part of a multiple birth	PRS	2.221218495	0.100597814	4.90E-108	2.627279216	5.501623796	0.632973272
Probable MDD	Part of a multiple birth	Part of a multiple birth	0.214914943	0.260232678	0.408885292	-13.74952681	138.9886228	0.921197378
Probable MDD	Part of a multiple birth	PRS x Part of a multiple birth	-0.331158753	0.620144042	0.593339487	-0.30872465	0.645528423	0.632471527
Probable MDD	Birthweight	PRS	1.922257387	1.692769661	0.256136832	3.152952682	7.556794026	0.676507134
Probable MDD	Birthweight	Birthweight	-0.687348647	0.422397208	0.10368261	-6.785141221	7.296418962	0.352408582
Probable MDD	Birthweight	Birthweight^2	0.099223649	0.063731567	0.119494335	0.880453501	1.111739077	0.428383674
Probable MDD	Birthweight	PRS x Birthweight	0.213123079	1.023272879	0.835013549	-0.458232924	1.10319244	0.677871144
Probable MDD	Birthweight	PRS x Birthweight^2	-0.04242686	0.154528066	0.783656122	0.080739339	0.167252008	0.629279912
Probable MDD	Maternal smoking	PRS	2.119506529	0.130193924	1.38E-59	3.388780574	5.936354865	0.568099911
Probable MDD	Maternal smoking	Maternal smoking	0.211821756	0.092709395	0.022324981	3.779742453	1.421641107	0.007843864
Probable MDD	Maternal smoking	PRS x Maternal smoking	0.159604453	0.22404281	0.476227186	0.209248123	0.228682747	0.360183804
Probable MDD	Frequent domestic violence	PRS	2.118306991	0.171549294	4.99E-35	2.838087616	9.056682525	0.753999992
Probable MDD	Frequent domestic violence	Frequent domestic violence	0.913070025	0.205888884	9.22E-06	6.991917483	2.987194244	0.019251217
Probable MDD	Frequent domestic violence	PRS x Frequent domestic violence	-0.058484245	0.493835176	0.905728007	-0.098781121	0.51717768	0.848525314
Probable MDD	Domestic violence	PRS	2.03985006	0.187810085	1.76E-27	4.35558228	9.016369654	0.629042523
Probable MDD	Domestic violence	Domestic violence	0.560881615	0.150094417	0.000186334	4.301185425	2.177424718	0.048227948
Probable MDD	Domestic violence	PRS x Domestic violence	0.233077014	0.36259506	0.520352256	0.189868386	0.371336935	0.609133819
Probable MDD	Access to medical care	PRS	2.411361633	0.907351575	0.007870333	5.779943572	8.907137657	0.516395616
Probable MDD	Access to medical care	Access to medical care	-0.389735861	0.385913403	0.312540824	-3.710265223	197.0578126	0.984978071
Probable MDD	Access to medical care	PRS x Access to medical care	-0.236486388	0.921396155	0.79744054	-0.948379351	1.048865812	0.365891946
Probable MDD	Breastfeeding	PRS	2.280768296	0.207258596	3.64E-28	6.371013392	6.551380086	0.330817329
Probable MDD	Breastfeeding	Breastfeeding	-0.031419382	0.101884337	0.757791034	-1.871473002	1.599727128	0.242053231
Probable MDD	Breastfeeding	PRS x Breastfeeding	-0.190784566	0.246188315	0.438366969	-0.12133123	0.256188568	0.635784272
ICD-10 MDD	Part of a multiple birth	PRS	2.939496549	0.144629785	7.84E-92	-2.970850097	8.314548698	0.720861662
ICD-10 MDD	Part of a multiple birth	Part of a multiple birth	0.222750694	0.360199103	0.536305169	-17.53277122	229.6818057	0.939152544
ICD-10 MDD	Part of a multiple birth	PRS x Part of a multiple birth	0.176279391	0.841633878	0.834097729	0.132459518	0.890825649	0.881795903
ICD-10 MDD	Birthweight	PRS	2.192996018	2.251344048	0.330015318	92.8128148	2594.244098	0.97146062
ICD-10 MDD	Birthweight	Birthweight	-1.16985714	0.574248484	0.04163033	3937.70199	44613.12776	0.929667405
ICD-10 MDD	Birthweight	Birthweight^2	0.162907209	0.086727265	0.060328493	-483.9390859	5490.941534	0.929770109
ICD-10 MDD	Birthweight	PRS x Birthweight	0.389149868	1.359644823	0.774713949	-0.70405536	1.533179791	0.646081559
ICD-10 MDD	Birthweight	PRS x Birthweight^2	-0.042969201	0.205473215	0.834352124	0.139068857	0.232422983	0.549610541
ICD-10 MDD	Maternal smoking	PRS	2.840064246	0.192485019	2.87E-49	-1.187126654	9.014895411	0.895233437
ICD-10 MDD	Maternal smoking	Maternal smoking	0.274232674	0.134907323	0.042077928	-8.537907567	96.64094429	0.929601131
ICD-10 MDD	Maternal smoking	PRS x Maternal smoking	0.342845371	0.318903659	0.282341124	0.334165701	0.327572019	0.307667306
ICD-10 MDD	Frequent domestic violence	PRS	3.113660711	0.306874818	3.44E-24	-5.661532858	16.07354764	0.724668245
ICD-10 MDD	Frequent domestic violence	Frequent domestic violence	1.821119692	0.297545188	9.33E-10	7.073259457	4.453189548	0.112205398
ICD-10 MDD	Frequent domestic violence	PRS x Frequent domestic violence	-1.345421909	0.701398532	0.055085793	-1.470004049	0.761849602	0.053666339
ICD-10 MDD	Domestic violence	PRS	2.913137229	0.336592084	4.94E-18	-5.603607297	15.90494829	0.724599426
ICD-10 MDD	Domestic violence	Domestic violence	0.914541804	0.246482964	0.000206961	6.331040021	3.691544259	0.08634316
ICD-10 MDD	Domestic violence	PRS x Domestic violence	-0.19253581	0.578705475	0.7393601	-0.479158395	0.608151323	0.430759079
ICD-10 MDD	Access to medical care	PRS	2.709007992	1.255750534	0.030983701	-0.374813078	15.54491148	0.980763571
ICD-10 MDD	Access to medical care	Access to medical care	-1.106875858	0.546519929	0.04283487	35.30093518	373.5112078	0.924703208
ICD-10 MDD	Access to medical care	PRS x Access to medical care	0.213579024	1.28541351	0.868034273	0.542288028	1.548972235	0.726267116
ICD-10 MDD	Breastfeeding	PRS	3.03355531	0.292656223	3.56E-25	-4.280787507	9.994257246	0.668414719
ICD-10 MDD	Breastfeeding	Breastfeeding	-0.077536998	0.148575649	0.601761671	-3.683504902	2.364316647	0.119243318
ICD-10 MDD	Breastfeeding	PRS x Breastfeeding	-0.229781391	0.351621007	0.513439373	-0.185032416	0.369307074	0.616352881
�Raw (unstandardized) polygenic risk score, covariates, and risk factors were used
