# Supplementary material for: Development of risk prediction models for depression combining genetic and early life risk factors
Source: Front Neurosci. 2023 Jul 18;17:1143496. doi: 10.3389/fnins.2023.1143496 (PMC10390723; doi:10.3389/fnins.2023.1143496)
Supplement: Supplementary file 3 [file Data_Sheet_3.CSV]

Table S2. Stepwise model selection based on AIC in the model selection dataset.
Disease outcome	Iteration	Model	Residual deviance	AIC	Final model
Broad depression	0	score + age + sex + age^2 + part of a multiple birth + birthweight + birthweight^2 + maternal smoking + frequent domestic violence + domestic violence + access to medical care + breastfed	25642.19	25668.19
	1	remove part of a multiple birth	25642.58	25666.58
	2	remove breastfed	25643.79	25665.79
	3	remove birthweight^2	25645.36	25665.36
	4	remove birthweight	25645.39	25663.39	score + age + sex + age^2 + maternal smoking + frequent domestic violence + domestic violence + access to medical care
Probable MDD	0	score + age + sex + age^2 + part of a multiple birth + birthweight + birthweight^2 + maternal smoking + frequent domestic violence + domestic violence + access to medical care + breastfed	10375.16	10401.16
	1	remove part of a multiple birth	10375.52	10399.52
	2	remove birthweight^2	10377.46	10399.46
	3	remove birthweight	10378.07	10398.07	score + age + sex + age^2 + maternal smoking + frequent domestic violence + domestic violence + access to medical care + breastfed
ICD-10 MDD	0	score + age + sex + age^2 + part of a multiple birth + birthweight + birthweight^2 + maternal smoking + frequent domestic violence + domestic violence + access to medical care + breastfed	4138.78	4164.78
	1	remove birthweight^2	4138.975	4162.975
	2	remove birthweight	4139.03	4161.03
	3	remove age	4139.335	4159.335	score + sex + age^2 + part of a multiple birth + maternal smoking + frequent domestic violence + domestic violence + access to medical care + breastfed
