# Supplementary material for: Development of risk prediction models for depression combining genetic and early life risk factors
Source: Front Neurosci. 2023 Jul 18;17:1143496. doi: 10.3389/fnins.2023.1143496 (PMC10390723; doi:10.3389/fnins.2023.1143496)
Supplement: Supplementary file 4 [file Data_Sheet_4.CSV]

Table S3. Coefficients of joint prediction models obtained based on the model selection dataset.
Outcome	Model	Covariate�	Beta	SE	p-value	Beta-univariate�	SE-univariate	p-value-univariate
Broad depression	PRS + RF score	PRS	1.588235927	0.142377069	6.76E-29	1.662493108	0.13948471	9.44E-33
Broad depression	PRS + RF score	age	0.147136132	0.028359757	2.12E-07	0.170648245	0.027785242	8.16E-10
Broad depression	PRS + RF score	sex	-0.624259527	0.031823287	1.12E-85	-0.616802222	0.031351852	3.63E-86
Broad depression	PRS + RF score	age^2	-0.00141467	0.00026121	6.10E-08	-0.001667065	0.000255953	7.36E-11
Broad depression	PRS + RF score	maternal smoking	0.178773485	0.032826029	5.15E-08	0.229788245	0.031957722	6.46E-13
Broad depression	PRS + RF score	frequent domestic violence	0.322968778	0.058906061	4.19E-08	0.407192781	0.057706684	1.71E-12
Broad depression	PRS + RF score	domestic violence	0.323052527	0.043262583	8.19E-14	0.320181066	0.042413754	4.39E-14
Broad depression	PRS + RF score	access to medical care	-0.305068893	0.095437559	0.00139092	-0.427174726	0.091827791	3.29E-06
Broad depression	PRS	PRS	1.726771857	0.141210333	2.19E-34	1.662493108	0.13948471	9.44E-33
Broad depression	PRS	age	0.159804372	0.028124811	1.33E-08	0.170648245	0.027785242	8.16E-10
Broad depression	PRS	sex	-0.615975976	0.031558526	7.64E-85	-0.616802222	0.031351852	3.63E-86
Broad depression	PRS	age^2	-0.001549286	0.000259051	2.22E-09	-0.001667065	0.000255953	7.36E-11
Broad depression	RF score	age	0.147919513	0.028276364	1.68E-07	0.170648245	0.027785242	8.16E-10
Broad depression	RF score	sex	-0.615962425	0.031709687	4.74E-84	-0.616802222	0.031351852	3.63E-86
Broad depression	RF score	age^2	-0.001421636	0.00026045	4.80E-08	-0.001667065	0.000255953	7.36E-11
Broad depression	RF score	maternal smoking	0.18474431	0.032721083	1.64E-08	0.229788245	0.031957722	6.46E-13
Broad depression	RF score	frequent domestic violence	0.33776621	0.058700488	8.71E-09	0.407192781	0.057706684	1.71E-12
Broad depression	RF score	domestic violence	0.335597261	0.043107171	6.96E-15	0.320181066	0.042413754	4.39E-14
Broad depression	RF score	access to medical care	-0.311531721	0.094985262	0.001038844	-0.427174726	0.091827791	3.29E-06
Broad depression	Baseline	age	0.16110453	0.028027596	9.03E-09	0.170648245	0.027785242	8.16E-10
Broad depression	Baseline	sex	-0.606576211	0.031425557	5.17E-83	-0.616802222	0.031351852	3.63E-86
Broad depression	Baseline	age^2	-0.001561786	0.000258165	1.45E-09	-0.001667065	0.000255953	7.36E-11
Probable MDD	PRS + RF score	PRS	1.830573856	0.224741512	3.79E-16	1.857430244	0.217095653	1.17E-17
Probable MDD	PRS + RF score	age	0.130531683	0.04473922	0.00352723	0.172142003	0.043167716	6.67E-05
Probable MDD	PRS + RF score	sex	-0.691498778	0.049016859	3.42E-45	-0.692052327	0.04773089	1.23E-47
Probable MDD	PRS + RF score	age^2	-0.00139391	0.000412374	0.000724303	-0.001809175	0.00039839	5.59E-06
Probable MDD	PRS + RF score	maternal smoking	0.263801801	0.051138779	2.49E-07	0.314593148	0.048884198	1.23E-10
Probable MDD	PRS + RF score	frequent domestic violence	0.459718892	0.092953654	7.59E-07	0.531842015	0.090461028	4.12E-09
Probable MDD	PRS + RF score	domestic violence	0.420837564	0.06756784	4.71E-10	0.456538677	0.06572941	3.77E-12
Probable MDD	PRS + RF score	access to medical care	-0.285973568	0.147543429	0.052594782	-0.457527911	0.138998959	0.000996219
Probable MDD	PRS + RF score	breastfed	0.146286316	0.053431172	0.006184304	0.014500722	0.049879819	0.771270677
Probable MDD	PRS	PRS	1.989270088	0.221428738	2.62E-19	1.857430244	0.217095653	1.17E-17
Probable MDD	PRS	age	0.158322252	0.043901224	0.000310559	0.172142003	0.043167716	6.67E-05
Probable MDD	PRS	sex	-0.681772449	0.04827122	2.71E-45	-0.692052327	0.04773089	1.23E-47
Probable MDD	PRS	age^2	-0.00166423	0.000405156	4.00E-05	-0.001809175	0.00039839	5.59E-06
Probable MDD	RF score	age	0.129507366	0.04456943	0.003663808	0.172142003	0.043167716	6.67E-05
Probable MDD	RF score	sex	-0.678884513	0.049231416	2.94E-43	-0.692052327	0.04773089	1.23E-47
Probable MDD	RF score	age^2	-0.001382108	0.000410782	0.000766616	-0.001809175	0.00039839	5.59E-06
Probable MDD	RF score	birthweight	-0.361320887	0.230058377	0.116284481	-0.332537274	0.220450565	0.131440997
Probable MDD	RF score	maternal smoking	0.263089606	0.051051854	2.56E-07	0.314593148	0.048884198	1.23E-10
Probable MDD	RF score	frequent domestic violence	0.463765798	0.092584164	5.47E-07	0.531842015	0.090461028	4.12E-09
Probable MDD	RF score	domestic violence	0.438434123	0.067234134	6.98E-11	0.456538677	0.06572941	3.77E-12
Probable MDD	RF score	access to medical care	-0.296066548	0.146619085	0.043457019	-0.457527911	0.138998959	0.000996219
Probable MDD	RF score	breastfed	0.149786085	0.053441385	0.005065939	0.014500722	0.049879819	0.771270677
Probable MDD	RF score	birthweight^2	0.050330964	0.034195472	0.141058555	0.035395714	0.032783089	0.280278337
Probable MDD	Baseline	age	0.157152819	0.043688073	0.000321715	0.172142003	0.043167716	6.67E-05
Probable MDD	Baseline	sex	-0.668314123	0.047974909	4.13E-44	-0.692052327	0.04773089	1.23E-47
Probable MDD	Baseline	age^2	-0.001649253	0.000403183	4.30E-05	-0.001809175	0.00039839	5.59E-06
ICD-10 MDD	PRS + RF score	PRS	2.349099026	0.378102691	5.20E-10	2.420608442	0.364878266	3.27E-11
ICD-10 MDD	PRS + RF score	sex	-0.890099342	0.088860242	1.29E-23	-0.878789903	0.0862954	2.35E-24
ICD-10 MDD	PRS + RF score	age^2	-0.000196862	5.04E-05	9.53E-05	-0.000229434	4.65E-05	7.88E-07
ICD-10 MDD	PRS + RF score	part of a multiple birth	0.380927886	0.234751296	0.104656322	0.370205332	0.222906852	0.096752151
ICD-10 MDD	PRS + RF score	maternal smoking	0.458811477	0.083927231	4.58E-08	0.514135852	0.079824397	1.19E-10
ICD-10 MDD	PRS + RF score	frequent domestic violence	0.8109231	0.140132187	7.17E-09	0.903796576	0.135410456	2.48E-11
ICD-10 MDD	PRS + RF score	domestic violence	0.426440691	0.114925116	0.000206772	0.479932006	0.111617278	1.71E-05
ICD-10 MDD	PRS + RF score	access to medical care	-0.598394986	0.204539477	0.003438235	-0.921553902	0.188567774	1.02E-06
ICD-10 MDD	PRS + RF score	breastfed	0.195717868	0.091250347	0.031965226	0.015337088	0.084896248	0.856636934
ICD-10 MDD	PRS	PRS	2.569887346	0.37006004	3.80E-12	2.420608442	0.364878266	3.27E-11
ICD-10 MDD	PRS	age	0.107994999	0.074015682	0.144542355	0.132948397	0.073048291	0.068757947
ICD-10 MDD	PRS	sex	-0.872705026	0.086942899	1.04E-23	-0.878789903	0.0862954	2.35E-24
ICD-10 MDD	PRS	age^2	-0.001210669	0.000685324	0.077301058	-0.001457535	0.000676625	0.031230395
ICD-10 MDD	RF score	sex	-0.874067809	0.088436376	4.90E-23	-0.878789903	0.0862954	2.35E-24
ICD-10 MDD	RF score	age^2	-0.000188879	5.02E-05	0.000167733	-0.000229434	4.65E-05	7.88E-07
ICD-10 MDD	RF score	part of a multiple birth	0.368874768	0.233231582	0.113745127	0.370205332	0.222906852	0.096752151
ICD-10 MDD	RF score	maternal smoking	0.465824223	0.08358134	2.50E-08	0.514135852	0.079824397	1.19E-10
ICD-10 MDD	RF score	frequent domestic violence	0.795867326	0.139214848	1.09E-08	0.903796576	0.135410456	2.48E-11
ICD-10 MDD	RF score	domestic violence	0.46169952	0.114146119	5.24E-05	0.479932006	0.111617278	1.71E-05
ICD-10 MDD	RF score	access to medical care	-0.631119958	0.202847287	0.001862619	-0.921553902	0.188567774	1.02E-06
ICD-10 MDD	RF score	breastfed	0.191957897	0.090761643	0.034432743	0.015337088	0.084896248	0.856636934
ICD-10 MDD	Baseline	age	0.107627106	0.073693035	0.144158566	0.132948397	0.073048291	0.068757947
ICD-10 MDD	Baseline	sex	-0.85675582	0.086536532	4.14E-23	-0.878789903	0.0862954	2.35E-24
ICD-10 MDD	Baseline	age^2	-0.001199892	0.000682346	0.078666139	-0.001457535	0.000676625	0.031230395
� Raw (unstandardized) polygenic risk score, covariates, and risk factors were used; Coefficients for different predictors in the same model may not be comparable due to varying units and variances
� Univariate regression coefficients obtained based on the same set of individuals included in the multivariate analysis; Exceptions are that coefficients for age and age^2 were obtained based on bivariate regression, and coefficients for frequent domestic violence and domestic violence were obtained based on bivariate regression
