# Supplementary material for: Development of risk prediction models for depression combining genetic and early life risk factors
Source: Front Neurosci. 2023 Jul 18;17:1143496. doi: 10.3389/fnins.2023.1143496 (PMC10390723; doi:10.3389/fnins.2023.1143496)
Supplement: Supplementary file 5 [file Data_Sheet_5.CSV]

Table S4. Association between a one standard deviation increase in MDD polygenic risk score and risk factors in the test dataset.
Risk factor	Beta	Odds ratio	SE	p-value	FDR
Part of a multiple birth	-0.008045636	0.991986644	0.012765243	0.528513542	0.528513542
Maternal smoking	0.057299215	1.058972623	0.004522118	8.57E-37	2.29E-36
Frequent domestic violence	0.149107234	1.160797459	0.011122339	5.57E-41	2.23E-40
Domestic violence	0.110975132	1.11736712	0.007982071	6.07E-44	4.86E-43
Access to medical care	-0.087668626	0.916064386	0.020953926	2.87E-05	3.82E-05
Breastfeeding	-0.023060413	0.977203446	0.00497396	3.55E-06	7.10E-06
Birthweight < 10th percentile	0.038540805	1.039293136	0.008412894	4.62E-06	7.40E-06
Birthweight > 90th percentile	0.026923354	1.027289062	0.008646822	0.001847758	0.002111724
