# Supplementary material for: Development of risk prediction models for depression combining genetic and early life risk factors
Source: Front Neurosci. 2023 Jul 18;17:1143496. doi: 10.3389/fnins.2023.1143496 (PMC10390723; doi:10.3389/fnins.2023.1143496)
Supplement: Supplementary file 6 [file Data_Sheet_6.CSV]

Table S5. Correlation between early life risk factors in the test dataset.
Tetrachoric correlation	Part of a multiple birth	Birthweight < 10th percentile	Birthweight > 90th percentile	Breastfeeding	Maternal smoking	Frequent domestic violence	Domestic violence	Access to medical care
Part of a multiple birth	1	0.61	-0.35	-0.19	0.00021	0.031	0.014	-0.073
Birthweight < 10th percentile	0.61	1		-0.19	0.13	0.048	0.022	-0.066
Birthweight > 90th percentile	-0.35		1	0.065	-0.045	0.021	0.025	-0.03
Breastfeeding	-0.19	-0.19	0.065	1	-0.15	-0.077	-0.034	0.046
Maternal smoking	0.00021	0.13	-0.045	-0.15	1	0.17	0.15	-0.099
Frequent domestic violence	0.031	0.048	0.021	-0.077	0.17	1		-0.28
Domestic violence	0.014	0.022	0.025	-0.034	0.15		1	-0.18
Access to medical care	-0.073	-0.066	-0.03	0.046	-0.099	-0.28	-0.18	1
Significance (chi-square test)	Part of a multiple birth	Birthweight < 10th percentile	Birthweight > 90th percentile	Breastfeeding	Maternal smoking	Frequent domestic violence	Domestic violence	Access to medical care
Part of a multiple birth P	NA	<2.2E-308	3.94E-79	9.77E-149	0.9910109	0.05289115	0.3192168	0.001289938
Birthweight < 10th percentile P	<2.2E-308	NA		4.48E-241	8.16E-118	0.000114446	0.04098462	0.00060577
Birthweight > 90th percentile P	3.94E-79		NA	2.50E-25	9.33E-13	0.09389141	0.0132082	0.1331677
Breastfeeding P	9.77E-149	4.48E-241	2.50E-25	NA	1.313015e-311	1.93E-20	9.22E-07	0.000654612
Maternal smoking P	0.9910109	8.16E-118	9.33E-13	1.313015e-311	NA	2.43E-113	8.39E-124	1.23E-16
Frequent domestic violence P	0.05289115	0.000114446	0.09389141	1.93E-20	2.43E-113	NA		2.74E-149
Domestic violence P	0.3192168	0.04098462	0.0132082	9.22E-07	8.39E-124		NA	4.96E-61
Access to medical care P	0.001289938	0.00060577	0.1331677	0.000654612	1.23E-16	2.74E-149	4.96E-61	NA
