# Supplementary material for: Development of risk prediction models for depression combining genetic and early life risk factors
Source: Front Neurosci. 2023 Jul 18;17:1143496. doi: 10.3389/fnins.2023.1143496 (PMC10390723; doi:10.3389/fnins.2023.1143496)
Supplement: Supplementary file 7 [file Data_Sheet_7.CSV]

Table S6. Associations between genetic and early life risk factors and depression phenotypes in the test dataset.
Outcome	Risk factor	Beta	Odds ratio	SE	p-value	FDR	Prevalence
Broad depression	PRS	-0.172353952	0.841681206	0.004051763	<2.2E-308	<2.2E-308	NA
Broad depression	Part of a multiple birth	-0.02609714	0.974240447	0.026955381	0.332964129	0.34744083	0.022981859
Broad depression	Birthweight < 10th percentile	0.072259239	1.074933972	0.017367373	3.17E-05	3.63E-05	0.1
Broad depression	Birthweight > 90th percentile	0.056815137	1.058460122	0.018252069	0.001853183	0.002021654	0.1
Broad depression	Breastfeeding	-0.10025512	0.904606605	0.010336635	3.04E-22	4.18E-22	0.287008123
Broad depression	Maternal smoking	0.162903826	1.176923495	0.009446557	1.22E-66	2.80E-66	0.299048588
Broad depression	Frequent domestic violence	0.639107477	1.894788982	0.022574692	2.55E-176	2.04E-175	0.1018179
Broad depression	Domestic violence	0.45284123	1.572774457	0.016470204	2.04E-166	1.22E-165	0.23094307
Broad depression	Access to medical care	-0.359596581	0.697957839	0.042899883	5.19E-17	6.74E-17	0.026091857
Broad depression	PRS cutoffà	0.417204522	1.517712887	0.025904776	2.34E-58	4.01E-58	0.022981859
Broad depression	PRS cutoffà	0.311260846	1.365145267	0.013049938	9.77E-126	3.61E-125	0.1
Broad depression	PRS cutoffà	0.28857103	1.334519137	0.008760959	6.22E-238	9.96E-237	0.287008123
Broad depression	PRS cutoffà	0.285369319	1.330253225	0.008662834	5.54E-238	9.96E-237	0.299048588
Broad depression	PRS cutoffà	0.311023707	1.364821576	0.01294722	1.62E-127	6.49E-127	0.1018179
Broad depression	PRS cutoffà	0.295302302	1.34353245	0.009369115	4.82E-218	5.78E-217	0.23094307
Broad depression	PRS cutoffà	0.417474281	1.518122359	0.02434811	6.73E-66	1.40E-65	0.026091857
Probable MDD	PRS	-0.220001266	0.802517782	0.007138584	1.48E-208	1.42E-207	NA
Probable MDD	Part of a multiple birth	0.022236802	1.022485882	0.046448544	0.632123211	0.632123211	0.022981859
Probable MDD	Birthweight < 10th percentile	0.143750059	1.154595492	0.030737438	2.92E-06	3.41E-06	0.1
Probable MDD	Birthweight > 90th percentile	0.02475076	1.025059602	0.031652013	0.434235277	0.443474325	0.1
Probable MDD	Breastfeeding	-0.145331826	0.864735303	0.018191167	1.36E-15	1.67E-15	0.287008123
Probable MDD	Maternal smoking	0.237949893	1.268645623	0.016458209	2.24E-47	3.70E-47	0.299048588
Probable MDD	Frequent domestic violence	0.910295188	2.485055983	0.036419753	7.01E-138	3.36E-137	0.1018179
Probable MDD	Domestic violence	0.670591666	1.955393919	0.02629255	1.73E-143	9.25E-143	0.23094307
Probable MDD	Access to medical care	-0.45131095	0.636792801	0.06710345	1.75E-11	2.10E-11	0.026091857
Probable MDD	PRS cutoffà	0.556790141	1.745062098	0.046539106	5.49E-33	8.50E-33	0.022981859
Probable MDD	PRS cutoffà	0.396214225	1.486187661	0.023276153	5.61E-65	1.12E-64	0.1
Probable MDD	PRS cutoffà	0.368069729	1.444942789	0.015473829	4.60E-125	1.58E-124	0.287008123
Probable MDD	PRS cutoffà	0.369979492	1.447704924	0.015296539	3.04E-129	1.33E-128	0.299048588
Probable MDD	PRS cutoffà	0.397409917	1.487965747	0.023069392	1.67E-66	3.65E-66	0.1018179
Probable MDD	PRS cutoffà	0.378110333	1.459523968	0.016572492	3.21E-115	9.64E-115	0.23094307
Probable MDD	PRS cutoffà	0.533090149	1.704190383	0.043551733	1.89E-34	3.03E-34	0.026091857
ICD-10 MDD	PRS	-0.288259367	0.749567154	0.010405405	6.45E-169	4.42E-168	NA
ICD-10 MDD	Part of a multiple birth	0.218593301	1.244325108	0.06388991	0.000622983	0.000695423	0.022981859
ICD-10 MDD	Birthweight < 10th percentile	0.341827238	1.407517111	0.042721239	1.23E-15	1.55E-15	0.1
ICD-10 MDD	Birthweight > 90th percentile	0.087847226	1.091821307	0.04609827	0.056695468	0.060475166	0.1
ICD-10 MDD	Breastfeeding	-0.27870486	0.756763222	0.026357614	3.93E-26	5.55E-26	0.287008123
ICD-10 MDD	Maternal smoking	0.382558964	1.466031315	0.023622431	5.49E-59	9.77E-59	0.299048588
ICD-10 MDD	Frequent domestic violence	1.25848961	3.520100745	0.054013372	4.48E-120	1.43E-119	0.1018179
ICD-10 MDD	Domestic violence	0.87108869	2.389510874	0.043215563	2.34E-90	5.63E-90	0.23094307
ICD-10 MDD	Access to medical care	-0.910246507	0.402425011	0.095344634	1.34E-21	1.78E-21	0.026091857
ICD-10 MDD	PRS cutoffà	0.668242621	1.950806002	0.062364608	8.65E-27	1.26E-26	0.022981859
ICD-10 MDD	PRS cutoffà	0.520031098	1.682079957	0.031930337	1.23E-59	2.27E-59	0.1
ICD-10 MDD	PRS cutoffà	0.48028912	1.61654171	0.021941816	3.29E-106	8.78E-106	0.287008123
ICD-10 MDD	PRS cutoffà	0.480431538	1.61677195	0.021731421	2.67E-108	7.53E-108	0.299048588
ICD-10 MDD	PRS cutoffà	0.520203589	1.682370127	0.031670287	1.25E-60	2.41E-60	0.1018179
ICD-10 MDD	PRS cutoffà	0.49962069	1.648096013	0.023272365	3.07E-102	7.76E-102	0.23094307
ICD-10 MDD	PRS cutoffà	0.649542442	1.914664559	0.058487563	1.18E-28	1.77E-28	0.026091857
Standardzed polygenic risk score
à The population was binarized at the 100x(1 - prevalence)-th percentile of the PRS, where the prevalence was equivalent to that of one of the early life risk factors; Disease risk in the high-risk group was contrasted with that in the low-risk group
