# Supplementary material for: Development of risk prediction models for depression combining genetic and early life risk factors
Source: Front Neurosci. 2023 Jul 18;17:1143496. doi: 10.3389/fnins.2023.1143496 (PMC10390723; doi:10.3389/fnins.2023.1143496)
Supplement: Supplementary file 8 [file Data_Sheet_8.CSV]

Table S7. Metrics of discriminative power in the test dataset.
Disease outcome	Threshold	Predictorà	Sensitivity	Specificity	Precision
Broad depression	Top 50% at risk	PRS + RF score	0.6031459	0.5608499	0.4441486
Broad depression	Top 50% at risk	RF score	0.5956729	0.5559763	0.4383537
Broad depression	Top 50% at risk	PRS	0.5949497	0.5521195	0.4359269
Broad depression	Top 20% at risk	PRS + RF score	0.2800579	0.8482872	0.5178293
Broad depression	Top 20% at risk	RF score	0.2689086	0.8469899	0.5055518
Broad depression	Top 20% at risk	PRS	0.260411	0.8333158	0.4761433
Broad depression	Top 10% at risk	PRS + RF score	0.1542217	0.933733	0.5751854
Broad depression	Top 10% at risk	RF score	0.1512686	0.9321553	0.5646794
Broad depression	Top 10% at risk	PRS	0.1370457	0.9212159	0.5029861
Probable MDD	Top 50% at risk	PRS + RF score	0.6158504	0.5903308	0.5375158
Probable MDD	Top 50% at risk	RF score	0.5921538	0.5872774	0.5258973
Probable MDD	Top 50% at risk	PRS	0.6008425	0.5747583	0.5220773
Probable MDD	Top 20% at risk	PRS + RF score	0.2921274	0.8743003	0.6424435
Probable MDD	Top 20% at risk	RF score	0.2837019	0.8710433	0.6297487
Probable MDD	Top 20% at risk	PRS	0.264613	0.8434606	0.5665163
Probable MDD	Top 10% at risk	PRS + RF score	0.161664	0.9489059	0.7098266
Probable MDD	Top 10% at risk	RF score	0.1592944	0.9484987	0.7051282
Probable MDD	Top 10% at risk	PRS	0.1383623	0.9279389	0.5974986
ICD-10 MDD	Top 50% at risk	PRS + RF score	0.7037263	0.5355725	0.2015748
ICD-10 MDD	Top 50% at risk	RF score	0.6597434	0.5419847	0.1935484
ICD-10 MDD	Top 50% at risk	PRS	0.6609652	0.5253944	0.1883377
ICD-10 MDD	Top 20% at risk	PRS + RF score	0.3964569	0.8387786	0.2906404
ICD-10 MDD	Top 20% at risk	RF score	0.3646915	0.8359288	0.270258
ICD-10 MDD	Top 20% at risk	PRS	0.3249847	0.8192366	0.2305026
ICD-10 MDD	Top 10% at risk	PRS + RF score	0.2504582	0.9286514	0.3690369
ICD-10 MDD	Top 10% at risk	RF score	0.2321319	0.926514	0.3448276
ICD-10 MDD	Top 10% at risk	PRS	0.1789859	0.9137913	0.2570175
Sensitivity, specificity, and precision were assessed at different cutoffs (50th, 80th, or 90th percentile of the predicted risk) for defining the high-risk group
à All predictive models included age, age2, and sex as predictors
