# Supplementary material for: Development of risk prediction models for depression combining genetic and early life risk factors
Source: Front Neurosci. 2023 Jul 18;17:1143496. doi: 10.3389/fnins.2023.1143496 (PMC10390723; doi:10.3389/fnins.2023.1143496)
Supplement: Supplementary file 9 [file Data_Sheet_9.CSV]

Table S8. Improved discriminative power of a joint predictor combining an MDD polygenic risk score and other risk factors in the test dataset.
Disease outcome	Metric (95% CI)	PRS + RF score vs. RF score	PRS + RF score vs. PRSà
Broad depression	NRI (50th percentile)	0.0123 (0.0048,0.0198)	0.0170 (0.0096,0.0243)
Broad depression	NRI (80th percentile)	0.0116 (0.0056,0.0176)	0.0356 (0.0272,0.0439)
Broad depression	NRI (90th percentile)	0.0038 (-0.0003,0.0078)	0.0301 (0.0227,0.0375)
Broad depression	NRI (continuous)	0.0676 (0.0484,0.0867)	0.1138 (0.0952,0.1325)
Broad depression	IDI	0.0099 (0.0075,0.0124)	0.0177 (0.0146,0.0208)
Probable MDD	NRI (50th percentile)	0.0176 (0.0069,0.0282)	0.0301 (0.0178,0.0424)
Probable MDD	NRI (80th percentile)	0.0110 (0.0025,0.0194)	0.0507 (0.0372,0.0641)
Probable MDD	NRI (90th percentile)	0.0023 (-0.0033,0.0079)	0.0394 (0.0281,0.0508)
Probable MDD	NRI (continuous)	0.0719 (0.0419,0.1018)	0.1677 (0.1387,0.1966)
Probable MDD	IDI	0.0120 (0.0086,0.0154)	0.0259 (0.0206,0.0312)
ICD-10 MDD	NRI (50th percentile)	0.0252 (0.0078,0.0425)	0.0485 (0.0258,0.0713)
ICD-10 MDD	NRI (80th percentile)	0.0379 (0.0209,0.0549)	0.0899 (0.0633,0.1166)
ICD-10 MDD	NRI (90th percentile)	0.0064 (-0.0054,0.0183)	0.0792 (0.0540,0.1045)
ICD-10 MDD	NRI (continuous)	0.1061 (0.0540,0.1583)	0.2212 (0.1691,0.2733)
ICD-10 MDD	IDI	0.0172 (0.0115,0.0229)	0.0455 (0.0344,0.0565)
Categorical NRI was assessed at different cutoffs (50th, 80th, or 90th percentile of the predicted risk) for defining the high-risk group.
à All predictive models included age, age2, and sex as predictors
